# Supplementary material for: CARD14 signaling in intestinal epithelial cells induces intestinal inflammation and intestinal transit delay
Source: EMBO Mol Med. 2025 Oct 23;17(12):3300–28. doi: 10.1038/s44321-025-00321-4 (PMC12686530; doi:10.1038/s44321-025-00321-4)
Supplement: Supplementary file 4 — Source data Fig. 1 [file 44321_2025_321_MOESM4_ESM.zip]

Archive with 19 entries (13 files):
- Figure 1/
- Figure 1/1A/
- Figure 1/1A/1A RNA scope Colon.tif
- Figure 1/1A/1A RNA scope Small intestine.tif
- Figure 1/1B/
- Figure 1/1B/1B Colon E138A cropped scale bar.tif
- Figure 1/1B/1B Colon WT cropped scale bar.tif
- Figure 1/1B/1B H&E  Colon WT original.czi
- Figure 1/1B/1B H&E  Small intestine WT original.czi
- Figure 1/1B/1B H&E Colon E138A original.czi
- Figure 1/1B/1B H&E Small intestine E138A original.czi
- Figure 1/1B/1B Small intestine E138A cropped scale bar.tif
- Figure 1/1B/1B Small intestine WT cropped scale bar.tif
- Figure 1/1C/
- Figure 1/1C/1C Numerical data.xlsx
- Figure 1/1D/
- Figure 1/1D/1D Numerical data.xlsx
- Figure 1/1E/
- Figure 1/1E/1E Numerical data.xlsx
