# Supplementary material for: CARD14 signaling in intestinal epithelial cells induces intestinal inflammation and intestinal transit delay
Source: EMBO Mol Med. 2025 Oct 23;17(12):3300–28. doi: 10.1038/s44321-025-00321-4 (PMC12686530; doi:10.1038/s44321-025-00321-4)
Supplement: Supplementary file 4 — Source data Fig. 1 [file 44321_2025_321_MOESM4_ESM.zip › Figure 1/1C/1C Numerical data.xlsx]

## Sheet: Sheet1
WT	E138A
339.666	466.002
407.693	466.002
417.411	495.156
397.975	466.002
378.538	563.184
524.311	339.666
