# Supplementary material for: CARD14 signaling in intestinal epithelial cells induces intestinal inflammation and intestinal transit delay
Source: EMBO Mol Med. 2025 Oct 23;17(12):3300–28. doi: 10.1038/s44321-025-00321-4 (PMC12686530; doi:10.1038/s44321-025-00321-4)
Supplement: Supplementary file 4 — Source data Fig. 1 [file 44321_2025_321_MOESM4_ESM.zip › Figure 1/1D/1D Numerical data.xlsx]

## Sheet: Eosinophils
WT	E138A
5927.34	22935
2436.31	25614
24949.1	19022.4
8752.39	28972.2

## Sheet: Neutrophils
WT	E138A
459.582	2665.34
101.58	10356
868.056	5940.28
567.413	10635.3

## Sheet: DCs
WT	E138A
152.589	2983.25
127.378	8023.74
2481.48	5179.52
796.46	9400.43

## Sheet: T-cells
WT	E138A
28924.6	95452.7
31454.4	152394
162991	109495
108560	255674

## Sheet: B-cells
WT	E138A
8148.95	24399.7
3679.46	26548
76708.3	21251.3
64875.9	71977.2
