# Supplementary material for: CARD14 signaling in intestinal epithelial cells induces intestinal inflammation and intestinal transit delay
Source: EMBO Mol Med. 2025 Oct 23;17(12):3300–28. doi: 10.1038/s44321-025-00321-4 (PMC12686530; doi:10.1038/s44321-025-00321-4)
Supplement: Supplementary file 4 — Source data Fig. 1 [file 44321_2025_321_MOESM4_ESM.zip › Figure 1/1E/1E Numerical data.xlsx]

## Sheet: Tnf
WT	E138A
0.25	5.77
0.53	5.43
0.17	5.46
0.21	2.83
0.7
0.64

## Sheet: Ccl20
WT	E138A
1.96	16.17
0.99	13.37
0.55	15.12
0.14	13.72
0.05
0

## Sheet: Nos2
WT	E138A
0.69	4.33
0.75	2.44
0.16	9.1
0.08	4.62
0.58
0.59

## Sheet: Il1b
WT	E138A
0.59	1.37
1.05	0.85
0.83	1.57
0.59	2.46
0.92
0.79

## Sheet: Il23
WT	E138A
1.58	2.11
1.78	1.17
0.12	0.5
0.65	2.73
1.34
1.04

## Sheet: Il36y
WT	E138A
12.36	0.09
0.53	0.21
0.97	1.08
0.12	5.23
1.88
6.34

## Sheet: Cxcl1
WT	E138A
1.39	9.29
0.06	6.91
0.02	9.11
0.93	5.58
0.21
0.81

## Sheet: Cxcl2
WT	E138A
0.9	2.04
0.66	2.5
0.19	2.68
0.4	3.27
0.55
0.86
