# Supplementary material for: CARD14 signaling in intestinal epithelial cells induces intestinal inflammation and intestinal transit delay
Source: EMBO Mol Med. 2025 Oct 23;17(12):3300–28. doi: 10.1038/s44321-025-00321-4 (PMC12686530; doi:10.1038/s44321-025-00321-4)
Supplement: Supplementary file 5 — Source data Fig. 2 [file 44321_2025_321_MOESM5_ESM.zip]

Archive with 14 entries (8 files):
- Figure 2/
- Figure 2/2A/
- Figure 2/2A/2A Prolapse  image E138A cropped.png
- Figure 2/2A/2A Prolapse image E138A original.jpg
- Figure 2/2A/2A Prolapse Image WT original.jpg
- Figure 2/2A/2A Prolapse image WTcropped.png
- Figure 2/2B/
- Figure 2/2B/2B Numerical data.xlsx
- Figure 2/2C/
- Figure 2/2C/2C Numerical data.xlsx
- Figure 2/2D/
- Figure 2/2D/2D Numerical data.xlsx
- Figure 2/2E/
- Figure 2/2E/2E Numerical data.xlsx
