# Supplementary material for: CARD14 signaling in intestinal epithelial cells induces intestinal inflammation and intestinal transit delay
Source: EMBO Mol Med. 2025 Oct 23;17(12):3300–28. doi: 10.1038/s44321-025-00321-4 (PMC12686530; doi:10.1038/s44321-025-00321-4)
Supplement: Supplementary file 5 — Source data Fig. 2 [file 44321_2025_321_MOESM5_ESM.zip › Figure 2/2B/2B Numerical data.xlsx]

## Sheet: Sheet1
Male WT	Female WT	Male E138A	Female E138A
176	110	315	257
109	131	189	177
332	156	324	336
215	196	283	296
202	367	231	229
190	162	250	205
99	256	211	313
154	118	253	237
126	133	375	229
228	255	317	339
204	135	336	378
131	178	144	330
81	143		360
148	187		360
245	211		283
115	203		272
114	123		285
159	93		323
	132		315
	115		195
	131
