# Supplementary material for: CARD14 signaling in intestinal epithelial cells induces intestinal inflammation and intestinal transit delay
Source: EMBO Mol Med. 2025 Oct 23;17(12):3300–28. doi: 10.1038/s44321-025-00321-4 (PMC12686530; doi:10.1038/s44321-025-00321-4)
Supplement: Supplementary file 5 — Source data Fig. 2 [file 44321_2025_321_MOESM5_ESM.zip › Figure 2/2C/2C Numerical data.xlsx]

## Sheet: Sheet1
WT	E138A
17.3168	32.8587
35.7467	26.1484
23.8092	17.5416
34.9407	59.8259
	20.1529
