# Supplementary material for: CARD14 signaling in intestinal epithelial cells induces intestinal inflammation and intestinal transit delay
Source: EMBO Mol Med. 2025 Oct 23;17(12):3300–28. doi: 10.1038/s44321-025-00321-4 (PMC12686530; doi:10.1038/s44321-025-00321-4)
Supplement: Supplementary file 5 — Source data Fig. 2 [file 44321_2025_321_MOESM5_ESM.zip › Figure 2/2D/2D Numerical data.xlsx]

## Sheet: Sheet1
Before tamoxifen		After tamoxifen
WT	E138A	WT control	E138A control	WT Gr-1	E138A gr-1
148	253	135	187	159	291
237	222	203	285	160	272
280	202	141	253	162	255
190	280	176	267	140	324
244	283	144	260	168	295
148	212	217	261		279
197	166				292
219	251
159	219
147	180
177	180
	148
	118
