# Supplementary material for: CARD14 signaling in intestinal epithelial cells induces intestinal inflammation and intestinal transit delay
Source: EMBO Mol Med. 2025 Oct 23;17(12):3300–28. doi: 10.1038/s44321-025-00321-4 (PMC12686530; doi:10.1038/s44321-025-00321-4)
Supplement: Supplementary file 5 — Source data Fig. 2 [file 44321_2025_321_MOESM5_ESM.zip › Figure 2/2E/2E Numerical data.xlsx]

## Sheet: Neutrophils in blood
x1000
WT control	E138A control	WT Gr-1	E138A gr-1
6.80191	37.8173	0.111111	0
83.7615	119.867	0	0
66.129	64.0385	0	0
91.6129	64.3158	16.4474	0
38.6765	64.5545	0.983607	0
85.8824	76.9792		0
			0

## Sheet: Neutrophils in Small intestine
x1000
WT control	E138A control	WT Gr-1	E138A gr-1
3.00676	4.68468	0	0
1.30769	203.827	0	0
2.05128	21.6901	0	0.10101
2.2449	70.1639	0.15873	0.037175
3.30579	113.232	0	0.333333
2.26629	144.307		0.102041
			0.042553
