# Supplementary material for: CARD14 signaling in intestinal epithelial cells induces intestinal inflammation and intestinal transit delay
Source: EMBO Mol Med. 2025 Oct 23;17(12):3300–28. doi: 10.1038/s44321-025-00321-4 (PMC12686530; doi:10.1038/s44321-025-00321-4)
Supplement: Supplementary file 6 — Source data Fig. 3 [file 44321_2025_321_MOESM6_ESM.zip]

Archive with 16 entries (10 files):
- Figure 3/
- Figure 3/3A/
- Figure 3/3A/3A Numerical data.xlsx
- Figure 3/3B/
- Figure 3/3B/3B Numerical data.xlsx
- Figure 3/3C/
- Figure 3/3C/3C Numerical data.xlsx
- Figure 3/3D/
- Figure 3/3D/3D Numerical data.xlsx
- Figure 3/3D/3D WB Actin original blot.jpg
- Figure 3/3D/3D WB CARD original blot.jpg
- Figure 3/3D/3D WB CARD14 original blot.jpg
- Figure 3/3D/3D WB CYLD original blot.tif
- Figure 3/3D/Readme.txt
- Figure 3/3E/
- Figure 3/3E/3E Numerical data.xlsx
