# Supplementary material for: CARD14 signaling in intestinal epithelial cells induces intestinal inflammation and intestinal transit delay
Source: EMBO Mol Med. 2025 Oct 23;17(12):3300–28. doi: 10.1038/s44321-025-00321-4 (PMC12686530; doi:10.1038/s44321-025-00321-4)
Supplement: Supplementary file 6 — Source data Fig. 3 [file 44321_2025_321_MOESM6_ESM.zip › Figure 3/3A/3A Numerical data.xlsx]

## Sheet: Sheet1
MALT1 WT CARD14 WT	MALT1 WT CARD14 E138A	MALT1 KO CARD14 WT	MALT1 KO CARD14 E138A
190	317	176	142
99	283	127	201
154	336	139	137
126	272	188	182
228		125	178
211		139	192
204		122	147
131		87
81		97
203		132
123		105
93
