# Supplementary material for: CARD14 signaling in intestinal epithelial cells induces intestinal inflammation and intestinal transit delay
Source: EMBO Mol Med. 2025 Oct 23;17(12):3300–28. doi: 10.1038/s44321-025-00321-4 (PMC12686530; doi:10.1038/s44321-025-00321-4)
Supplement: Supplementary file 6 — Source data Fig. 3 [file 44321_2025_321_MOESM6_ESM.zip › Figure 3/3B/3B Numerical data.xlsx]

## Sheet: Tnf
MALT1 WT CARD14 WT	MALT1 WT CARD14 E138A	MALT1 KO CARD14 WT	MALT1 KO CARD14 E138A
1.62596	2.69377	0.655784	0.897899
1.55433	3.17031	0.290101	0.648251
0.728479	4.00358	0.945812	0.259647
0.642288	6.49633	0.528372	1.16578
		1.21318	1.37996
			0.304172
			0.446364

## Sheet: Cxcl2
MALT1 WT CARD14 WT	MALT1 WT CARD14 E138A	MALT1 KO CARD14 WT	MALT1 KO CARD14 E138A
0.899508	3.56082	0.597582	0.880997
1.47312	6.38141	1.32612	1.52683
0.450274	3.7595	0.662293	0.222037
0.311479	9.72844	0.102158	0.279427
		1.12613	1.08463
			0.400223
			2.95989
