# Supplementary material for: CARD14 signaling in intestinal epithelial cells induces intestinal inflammation and intestinal transit delay
Source: EMBO Mol Med. 2025 Oct 23;17(12):3300–28. doi: 10.1038/s44321-025-00321-4 (PMC12686530; doi:10.1038/s44321-025-00321-4)
Supplement: Supplementary file 6 — Source data Fig. 3 [file 44321_2025_321_MOESM6_ESM.zip › Figure 3/3C/3C Numerical data.xlsx]

## Sheet: Sheet1
x1000
MALT1 WT CARD14 WT	MALT1 WT CARD14 E138A	MALT1 KO CARD14 WT	MALT1 KO CARD14 E138A
2.08804	30.3065	2.76565	4.25989
2.61589	43.2973	0.608553	4.65959
2.11302	19.7017	8.70968	6.87779
2.33377	16.1367	2.34234	4.51389
		0.940695	2.73684
		2.12531	4.91544
			1.11531
