# Supplementary material for: CARD14 signaling in intestinal epithelial cells induces intestinal inflammation and intestinal transit delay
Source: EMBO Mol Med. 2025 Oct 23;17(12):3300–28. doi: 10.1038/s44321-025-00321-4 (PMC12686530; doi:10.1038/s44321-025-00321-4)
Supplement: Supplementary file 6 — Source data Fig. 3 [file 44321_2025_321_MOESM6_ESM.zip › Figure 3/3D/3D Numerical data.xlsx]

## Sheet: Sheet1
WT control	E138A control	WT MLT827	E138A MLT827
157	281	140	430
133	343	174	345
174	319	133	274
	334	115	344
	334		254
	315		398
