# Supplementary material for: CARD14 signaling in intestinal epithelial cells induces intestinal inflammation and intestinal transit delay
Source: EMBO Mol Med. 2025 Oct 23;17(12):3300–28. doi: 10.1038/s44321-025-00321-4 (PMC12686530; doi:10.1038/s44321-025-00321-4)
Supplement: Supplementary file 6 — Source data Fig. 3 [file 44321_2025_321_MOESM6_ESM.zip › Figure 3/3E/3E Numerical data.xlsx]

## Sheet: Tnf
WT control	E138A control	WT MLT827	E138A MLT827
0.38	1.2	0.38	1.51
0.42	1.54	0.09	1.4
0.09	2.58	0.16	3.63
	2.03	0.99	5.6
	2.27		2.68
	1.83		2.91

## Sheet: Cxcl2
WT control	E138A control	WT MLT827	E138A MLT827
0.66	1.56	0.45	1.06
0.33	2.32	0.24	1.87
0.33	1.16	0.53	1.8
	1.68	0.34	1.77
	2.39		2.11
	1.48		2.19
