# Supplementary material for: CARD14 signaling in intestinal epithelial cells induces intestinal inflammation and intestinal transit delay
Source: EMBO Mol Med. 2025 Oct 23;17(12):3300–28. doi: 10.1038/s44321-025-00321-4 (PMC12686530; doi:10.1038/s44321-025-00321-4)
Supplement: Supplementary file 7 — Source data Fig. 4 [file 44321_2025_321_MOESM7_ESM.zip]

Archive with 16 entries (9 files):
- Figure 4/
- Figure 4/4A/
- Figure 4/4A/4A Numerical data.xlsx
- Figure 4/4B/
- Figure 4/4B/4B Numerical data.xlsx
- Figure 4/4C/
- Figure 4/4C/4C HucCD E138A modified.png
- Figure 4/4C/4C HucCD E138A original.czi
- Figure 4/4C/4C HucCD WT modified.png
- Figure 4/4C/4C HucCD WT original.czi
- Figure 4/4D/
- Figure 4/4D/4D Numerical data.xlsx
- Figure 4/4E/
- Figure 4/4E/4E Numerical data.xlsx
- Figure 4/4F/
- Figure 4/4F/4F Numerical data.xlsx
