# Supplementary material for: CARD14 signaling in intestinal epithelial cells induces intestinal inflammation and intestinal transit delay
Source: EMBO Mol Med. 2025 Oct 23;17(12):3300–28. doi: 10.1038/s44321-025-00321-4 (PMC12686530; doi:10.1038/s44321-025-00321-4)
Supplement: Supplementary file 7 — Source data Fig. 4 [file 44321_2025_321_MOESM7_ESM.zip › Figure 4/4A/4A Numerical data.xlsx]

## Sheet: Current (Isc) over time
	WT											E138A
0	-9.76667	-0.7	3.9	0.2	1.5	2.2	-0.1	1.8	0	2	2	0.5	3.7	0.5	0	-1	0.8	2.7	0.6	-3.5	0.1
1	-1.86667	2.9	-3.2	4.5	5.6	6.5	3.65	1.5	3.2	6.4	6.7	2	12	0.3	4.7	0.3	3.9	5.8	3.1	-0.7	1.5
2	1.73333	4.1	-2.5	6.6	5.6	7.7	5.55	-12.05	5.3	9.6	9.95	-1	17.5	1.7	5.9	0.2	4	1.1	4.5	-1	2.2
3	7.03333	3.8	1	7.4	5.5	8.8	6.55	-17.45	7.1	12.7	12.9	-0.9	18.3	1.8	6.1	0.9	4.2	-4.4	5.2	-5.8	2.9
4	8.73333	6	2.5	8.6	5.8	10.5	6.85	-12.05	9.6	16.1	14	3.3	20.1	2.6	7.2	4	4.5	-5.9	5.4	-9	2.8
5	8.73333	6	5.3	10.3	5.5	10.7	7.65	-2.9	9.5	19.8	15.3	7.3	21.5	3.6	8	4.2	4	-0.1	6.4	-12.3	3
6	15.5333	5.8	5.8	12.4	5.8	12.4	7.95	0.9	9.7	22.1	16.4	10.1	21	4.5	8.1	1.2	3.9	6.8	7.2	-15.7	3.2
7	19.7833	7.8	7.6	13.6	6	12.6	8.65	4.825	9.9	23.8	19.25	10.4	24.5	5.5	9.5	0.2	3.8	11.5	7.3	-18.2	3.5
8	18.0333	7.5	10.4	14.7	6.1	12.6	10.3	9	10.7	24.6	20.9	10.3	25	6	9.9	0.2	4	14	7.4	-21.2	4.4
9	23.0333	7.7	11.2	15.9	7.6	12.2	10.55	5.41667	11	25.6	21.75	10.4	26.8	8	11.5	0.2	3.9	15.2	7.5	-24.5	4.2
10	20.3833	7.7	11.5	16.1	7.8	12.2	10.45	-1.725	9.4	27.4	22.85	10.2	27.5	7	11.5	0.5	4	16.2	8.6	-26.1	5.1
11	22.9833	7.6	11.6	16.7	8.1	12.4	10.6	8.65	9.7	28.5	24.55	10.7	27	6.3	11.9	0.5	4	17.4	8.6	-28.5	5.5
12	22.3333	7.8	10.7	15.3	8.8	12.6	11.95	18.45	9.5	31	27.1	12.3	27.2	8.4	12.1	0.7	3.1	18.7	8.8	-31.4	6
13	23.9333	8.1	11.1	21.6	9.8	12.7	12.3	26.55	9.8	32.6	27.75	12.2	30.9	9.4	12.2	1.6	2.9	20.8	8.5	-33	6.1
14	29.7333	7.3	12.4	25.4	9.7	12.5	12.65	34.25	9.8	34.5	28.6	13.7	29.2	9.7	12	1.6	2.9	21.2	8.8	-36.7	5.9
15	33.4333	7.4	13.9	26.1	9.8	12.8	13	40.1	10.2	35.5	29.45	13.9	31.6	10.3	11.9	1.4	3.1	23.2	9	-39.3	6
16	25.1333	8	15.7	26.5	10.2	13	13.4	44.35	11.4	36.9	31.1	14.2	31.7	10.7	11.2	1.7	3.1	23.8	8.8	-41.7	5.4
17	59.3976	7.6	17	26.7	10.1	13	14.2	50.65	11.4	38.7	34.15	14.1	32.2	10.9	12.7	2.9	2.9	25.3	9	-44.5	5.6
18	49.8083	7.7	19	27.8	9.7	12.7	14.4	53.6	11.4	40.1	34.9	15	33	11.6	14.3	3.1	4.7	26.6	8.7	-44.5	6.2
19	47.4167	7.5	19.7	28.6	10	12.9	15.6	58.15	11.6	40.4	35.9	16.2	32.7	11.7	14.1	3.4	3.9	27	9	-47.8	6.2
20	63.2833	7.3	20.1	30.7	12.7	13	15.35	60.35	11.6	40.5	37.2	16.2	32.7	12.5	14	3.3	3	27.2	9	-50.3	6
21	78.7833	7.4	19.8	31.1	12.1	12.8	15.4	63.4	11.7	41.4	39.9	17.4	32.7	13.3	14.1	3.4	3.2	28	8.7	-53.4	6.2
22	87.2333	7.6	20	33	11.3	13	16.1	65.8	11.6	42.5	40.95	18.1	32.3	13.8	14	3.2	3.1	29.4	8.7	-55.7	6.3
23	96.7333	7.8	20.1	34.5	8.2	12.6	16.6	68.4	12.3	44	42.25	17.9	33.4	14	14.2	3.3	3.1	30.5	8.4	-58.3	6.3
24	104.583	7.8	21.2	36.3	7.3	12.6	16.75	70.75	13.9	44.5	42.85	18.1	34.7	14.4	14.2	3.1	3.4	31.2	7.9	-60.6	6.3
25	113.083	7.7	21.9	37	5.8	13.8	17.65	74.35	13.9	45.1	44.4	18.1	35.6	14.9	14.1	3.4	4	32.1	7.8	-62.5	6.1
26	119.983	7.6	22	36.8	5.6	14.6	18	77.1	15.2	46.6	46	18.4	34.2	14.9	14.3	3.1	5.1	32.7	8	-65.4	6.5
27	126.733	7.7	21.5	37.6	5.7	14.8	18.45	79.3	15.5	46.4	47.15	19.5	34.1	16.2	13.9	2.4	5.2	32.8	7.7	-67.4	6.9
28	136.683	7.8	23.7	37.3	6	14.9	18.65	81.75	15.7	48.2	46.9	20.2	30.5	15.9	13.6	2.4	6.1	33.1	7	-70	7.8
29	141.133	7.7	23.4	38.5	6.2	16.2	18.65	83.05	15.7	48.5	46.7	20.5	30.6	16.3	13.8	2.3	6.3	33.2	7	-74.7	8.2
30	145.683	7.6	23.9	38.6	7.6	16.4	18.7	84.15	16.3	48.5	47.5	20.7	28.3	16.4	13.5	2.4	6.9	34.5	7	-76	8.8
31	146.533	8	23.5	38.8	6.1	16.4	18.65	88.9	15.8	48.4	47.9	20.6	29.6	17	12.7	2.3	7	34.9	6.9	-77.8	9.2
32	153.183	6.6	24.2	39	5.7	16.3	19.35	89.9	15.7	49.5	48.7	20.4	27.2	17.6	11.7	2.4	7.2	35.2	7.1	-80.8	9.2
33	158.083	4.5	23.9	39.5	5.9	16.5	19.35	90.4	16	50.3	48.9	21.6	26.6	17.7	11.6	2.2	7.5	35.5	6.9	-82.9	9.1
34	165.033	2.3	24	38.4	5.6	16.3	19.5	91.55	16.2	51.5	51.05	22.6	28.7	16.5	12	2.1	7.9	35.3	7.4	-85.7	9.2
35	179.283	1.4	23.6	37	5.5	16.9	19.6	93.5	17.7	53.4	52.1	22.4	30.5	17.3	12.1	2	7.9	37	7.8	-88.2	9.2
36	184.083	1.5	23.6	36.1	5.9	16.3	20.05	95.5	17.4	54.5	52.55	22.5	31	18.6	12.5	2.1	8.1	37.1	8	-90.5	9.4
37	189.983	1.3	24	35	5.8	16.2	20.55	96.95	17.4	54.2	53.35	22.6	30.4	18.5	14.1	2	8.1	37.5	7.8	-93	10.1
38	190.5	-0.5	24.6	35	5.5	16.4	20.65	97.7	18.2	54.3	54.15	22.4	29.7	19.3	13.7	1.2	8.8	37.9	8	-94.7	10.3
39	52.8833	-0.6	23.8	34.6	5.6	16.4	20.5	100.3	19.5	54.1	53.95	22.5	29.4	20.5	14.1	1.5	9	38.8	7.8	-97.3	10
40	122.633	-0.6	24	33.3	6	16.3	20.4	98.85	19.4	55.9	54.6	22.4	28	20.6	14.3	1.3	9.2	39	7.6	-100.2	10.3
41	182.433	-2	25.4	33.7	6.5	16.4	20.35	99.8	19.4	55.8	55.6	22.5	31.9	22.1	14	0.9	9.2	38.9	7.7	-101.9	10.2
42	281.233	-2.4	25.3	33.4	7.4	16.3	20.5	100.1	19.4	56.3	57.55	22.4	30.5	22.3	14	0.1	10.1	39.4	7.4	-105.4	10.1
43	251.883	-2.2	23.7	32.8	5.6	16	20.8	100.95	19.6	56.4	59.05	24	33	25.6	13.8	-0.2	9.9	39.7	6.9	-108.4	10.2
44	263.333	-2.4	23.4	31.2	5.8	14.5	20.85	99.75	19.8	56.2	59.45	23.9	32.3	26.7	14.1	-0.7	10	41.1	7.9	-113.3	10.2
45	266.683	-2.5	23.4	31.9	5.5	14.3	19.75	97.3	19.9	56.4	60.05	24	32.9	26.5	13.9	-1.3	10.3	41.1	7.9	-115.7	10.4
46	280.533	-2.5	23.9	31.7	4.3	13.4	19.4	94.95	19.8	57.2	60.45	24.2	33	26.9	14.1	-0.7	11.1	41.2	8	-117.3	10.2
47	290.633	-2.7	24.1	31.5	4.3	12.5	19.25	152.85	20	58.1	61.2	24.3	35.1	27	15.9	-0.4	11.1	41.1	8	-119.9	10.9
48	305.483	-2.4	24	29.1	3.9	12.4	19.2	26.1	19.8	58.5	62.55	24.2	36.9	28.6	16	0.1	12	41.5	8	-120.5	10.2
49	323.583	-2.4	24.7	29.3	4.6	12.3	19.45	26.1	20.1	58.1	62.55	24.6	34.8	28.7	15.6	-1.8e-15	12.2	42.1	8.1	-121.6	10.5
50	323.033	-2.2	26.2	28.1	5.4	12.1	19.3	26.8	20.9	58	64.4	25.3	36.3	30.6	14.3	-1.5	12	42.8	8.4	-124.1	10.4
51	357.433	-2.5	27.1	27.6	4.1	7.4	19.3	27.9	20	58.5	65.55	26.2	36.9	32.8	13.8	-1.2	12.1	43.3	7.6	-126.6	10.7
52	-14.8333	-2.2	28.2	29.2	3.7	6.5	19.3	27.6	20.4	58.5	65.5	26.5	37	32.7	13.5	-0.9	12.5	43.3	6.9	-128	11
53	-15.0333	-2.1	28.1	28.8	3.7	6.6	18.65	27.5	21.5	60.2	66.1	26.3	40.2	33.1	13.7	-1.5	13	43.5	6.5	-130.6	11.2
54	-15.1333	-2.2	27.8	29.5	3.9	6.5	18.65	27	21.6	60	66.45	26.6	40.5	33.6	13.5	-1.7	13.7	43.4	7	-132.8	11.4
55	-15.2333	-2.2	27.9	29.2	4	6.4	18.3	26.2	22	59.9	67.85	26.3	43	35	14	-2.3	14.9	43.5	6.8	-135.7	11.4
56	-15.6333	-1.5	27.8	29.2	3.8	6.3	18.15	26	22.3	60.2	68.7	26.9	43.9	35.9	13.6	-2.4	15.3	44.7	6.9	-137.1	11.7
57	-15.5333	-0.7	28.3	29.2	3.7	4.6	18.4	25.8	23.4	60.3	70.25	28.1	45.4	37.1	11.1	-1	16	44.9	6.2	-142	11.2
58	-13.9333	-2.1	28.7	29.2	3.7	5.1	18.3	25.9	23.5	60.5	72.05	28.4	42.8	39.8	9.7	-0.5	16	45	7	-143.7	11.9
59	-12.2333	-1.3	29.8	28.9	3.8	6.7	18.5	27	23.2	60.2	72.6	28.2	42.1	40.8	9.5	-0.5	16.8	45.8	7.2	-146.4	11.4
60	-10.8333	-0.4	30.2	29.1	3.8	8.5	18.6	30	23.7	61.5	73.6	40.9	43.7	41	9.5	-3.6e-15	17.1	46.3	2.6	-148.8	11.5
61	-8.63333	-8.7	32.2	29.5	3.9	8.9	18.55	30.1	24	62.3	73.75	46.5	44.8	41.9	8.8	-1	18.1	47.2	0.9	-151.8	11.9
62	-9.23333	-10.2	33.5	28.6	4	8.8	18.2	29.8	23.8	62	74.4	43.2	46.8	43.9	7.8	-1.5	18.9	47.1	4.3	-156.1	12
63	-12.2333	-10.3	33.6	29.2	3.9	8.9	17.9	29.9	23.7	62	74.55	41.1	46.4	46.3	5.8	-1.5	19.1	47.4	4.8	-158.5	12.1
64	-14.0333	-10.1	33.9	29	4	8.7	17.2	30	23.7	62	75.15	40.1	47.2	46.4	6.1	-1.1	19.3	47.5	5.3	-161.9	12.3
65	-15.4333	-10.3	33.9	28.8	4.2	8.3	17.45	29.4	23.8	62.4	77.05	39.9	44.3	47.3	5.5	-2.4	20.1	47.4	6.2	-165.2	12.6

## Sheet: AUC
WT	E138A
6312	1324
237.4	2100
1342.07	1304
1816	776.2
403.8	79.97
784.9	540.1
1051	7.81
3316	464.1
1034	0
2980	526.6
3061
