# Supplementary material for: CARD14 signaling in intestinal epithelial cells induces intestinal inflammation and intestinal transit delay
Source: EMBO Mol Med. 2025 Oct 23;17(12):3300–28. doi: 10.1038/s44321-025-00321-4 (PMC12686530; doi:10.1038/s44321-025-00321-4)
Supplement: Supplementary file 7 — Source data Fig. 4 [file 44321_2025_321_MOESM7_ESM.zip › Figure 4/4B/4B Numerical data.xlsx]

## Sheet: Sheet1
WT	E138A
11	46
31	21
48	28
25	22
19	19.5
41.5	25
31	44
24	28.5
18	18
11	33.5
