# Supplementary material for: CARD14 signaling in intestinal epithelial cells induces intestinal inflammation and intestinal transit delay
Source: EMBO Mol Med. 2025 Oct 23;17(12):3300–28. doi: 10.1038/s44321-025-00321-4 (PMC12686530; doi:10.1038/s44321-025-00321-4)
Supplement: Supplementary file 7 — Source data Fig. 4 [file 44321_2025_321_MOESM7_ESM.zip › Figure 4/4D/4D Numerical data.xlsx]

## Sheet: Ganglia per mm^2
WT	E138A
34.133	26.0912
33.1798	20.1367
27.6524	26.4224
32.1917	29.1805
28.155	31.1978
23.4677	29.7007
20.6808	24.0346
22.6916	25.3517
41.0858	24.2215
40.4537	30.7387
48.151	21.6205
46.3455	15.5512
41.6315	26.6237
26.6268	30.6582
22.3475	23.3502
23.5241	23.8134
26.9708	25.5997
67.5339	33.8299
63.4853	28.5749
61.2236	22.1864
98.0453	22.5636
20.0346	27.5289
32.5181	18.1674
16.6899	23.896
23.6421	18.5754
22.1138	9.60129
16.6464	22.9007
18.2847	68.1974
22.3811	70.4684
116.926	58.3104
106.287	20.9088
16.2428	20.0212
29.2121	20.1021
29.1291	14.0862
18.1734	20.8982
24.7446	30.525
26.3506	25.1109
17.4784	24.5234
22.9341	83.2821
105.332	113.12
98.681	88.5875
90.1858	52.7541
103.779	46.5818
34.0531	68.9848
34.9101	76.2358
38.8854	127.832
36.7177	109.93
35.1827	69.75
29.7007	121.815
33.5145
19.4254
43.481
43.7499
29.9934
1.82873
5.16814
13.3789
3.7101
16.1682
26.4391
0.742021
19.171
48.2798
64.0135
56.1331
118.352
116.497
103.521
94.3947
87.9632
81.0974
59.6927
49.3434
58.6589
49.3609
68.148
88.4189
56.1899

## Sheet: Neurons per ganglion
WT	E138A
3.6	3.67
3.01	3.4
3.2	3.5
3.4	3.6
3.6	3.3
3.6
3.5
