# Supplementary material for: CARD14 signaling in intestinal epithelial cells induces intestinal inflammation and intestinal transit delay
Source: EMBO Mol Med. 2025 Oct 23;17(12):3300–28. doi: 10.1038/s44321-025-00321-4 (PMC12686530; doi:10.1038/s44321-025-00321-4)
Supplement: Supplementary file 7 — Source data Fig. 4 [file 44321_2025_321_MOESM7_ESM.zip › Figure 4/4E/4E Numerical data.xlsx]

## Sheet: Sheet1
	WT						E138A
2Hz	13.1839	22.8623	21.0087	19.2059	20.4131	16.7391	18.8265	13.4936	22.3523
4Hz	17.8276	29.4928	35.4435	25.7794	23.3536	15.8696	17.5531	29.7167	24.8312
8Hz	28.3678	47.8623	60.8174	33.5441	35.6865	18.5573	32.3221	22.0687	56.8776
16Hz	40.1034	78.7681	84.2087	41.3824	55.6865	36.0672	49.4007	34.0944	78.1646
