# Supplementary material for: CARD14 signaling in intestinal epithelial cells induces intestinal inflammation and intestinal transit delay
Source: EMBO Mol Med. 2025 Oct 23;17(12):3300–28. doi: 10.1038/s44321-025-00321-4 (PMC12686530; doi:10.1038/s44321-025-00321-4)
Supplement: Supplementary file 7 — Source data Fig. 4 [file 44321_2025_321_MOESM7_ESM.zip › Figure 4/4F/4F Numerical data.xlsx]

## Sheet: Sheet1
	WT						E138A
1nM	9.33333	13.8768	15.2522	15.0882	14.7874	13.0237	11.5106	9.70815	13.6181
10nM	23.6552	25.471	20.6087	8.5	13.8639	13.7154	11.7478	9.19313	14.1139
100nM	36.1494	23.9855	27.5826	8.45588	25.7837	20.6917	11.573	12.5579	23.365
1µM	38.2529	51.3768	69.0087	32.2941	47.6063	30.1779	37.6155	25.5365	52.5
10µM	39.9195	35.0725	81.2	42.2941	56.1482	41.3241	49.2634	37.9399	76.6878
100µM	41.3563	56.7029	81.2	46.5147	79.1859	51.6008	55.6679	43.5279	77.5844
1mM	41.3563	126.993	81.2	46.5147	79.1859	51.6008	55.6679	43.5279	80.7173
10mM	41.3563	126.993	81.2	46.5147	79.1859	51.6008	55.6679	43.5279	81.1392
