# Supplementary material for: CARD14 signaling in intestinal epithelial cells induces intestinal inflammation and intestinal transit delay
Source: EMBO Mol Med. 2025 Oct 23;17(12):3300–28. doi: 10.1038/s44321-025-00321-4 (PMC12686530; doi:10.1038/s44321-025-00321-4)
Supplement: Supplementary file 8 — Source data Fig. 5 [file 44321_2025_321_MOESM8_ESM.zip]

Archive with 5 entries (2 files):
- Figure 5/
- Figure 5/5D/
- Figure 5/5D/5D Numerical data.xlsx
- Figure 5/5E/
- Figure 5/5E/5E Numerical data.xlsx
