# Supplementary material for: CARD14 signaling in intestinal epithelial cells induces intestinal inflammation and intestinal transit delay
Source: EMBO Mol Med. 2025 Oct 23;17(12):3300–28. doi: 10.1038/s44321-025-00321-4 (PMC12686530; doi:10.1038/s44321-025-00321-4)
Supplement: Supplementary file 8 — Source data Fig. 5 [file 44321_2025_321_MOESM8_ESM.zip › Figure 5/5D/5D Numerical data.xlsx]

## Sheet: Sheet1
	WT				E138A
Defa24	15.1787	14.8011	15.2929	15.0966	14.2977	13.2054	13.4389	11.7795
Defa30	13.7913	13.0324	14.0025	13.4681	12.9752	11.9337	12.2345	10.3247
Defa38	13.1682	12.5594	13.3315	12.7681	12.0866	11.114	11.1554	9.10826
Defa21	11.3023	12.3308	10.5256	12.7486	11.6783	10.7139	10.6149	9.58851
Defa22	11.3017	12.2295	10.318	12.7362	11.6027	10.5993	10.5478	9.61027
Defa39	13.2287	12.9349	13.253	12.6651	12.0656	10.5962	10.932	8.97131
Defa29	10.3719	11.036	10.1755	11.1902	9.93009	9.03117	8.93541	7.47237
Defa17	9.19778	8.81305	9.0786	9.01501	8.30044	7.35247	7.29982	5.87003
Defa26	8.81609	8.61523	9.15729	8.92734	7.60459	6.37237	6.24736	5.04286
Defa34	7.20067	8.0934	6.56311	8.52071	7.97113	7.43994	7.35045	6.15476
Defa40	8.00967	8.0734	8.01917	8.33694	7.22489	5.96391	5.57993	3.78911
Defa5	7.05506	7.61983	6.83229	8.09445	7.02558	5.79726	5.68887	4.67363
Defa-ps6	5.44434	6.05313	4.97814	6.41638	4.89518	4.43048	3.99497	2.4106
Defa35	4.40481	5.81707	4.67002	6.06845	5.30044	4.08944	4.76549	3.4106
Defa3	5.6272	5.8798	6.05906	5.49655	5.30044	3.88299	4.07743	3.25859
Defa-ps7	5.36417	5.45449	5.36517	4.81065	3.49309	2.9899	2.49247	1.67363
Defa-ps18	2.55681	5.02565	4.08506	4.67941	3.14516	1.76751	0.907506	0.088669
Defa23	4.98977	3.64714	4.52563	4.60902	2.68573	1.18255	1.49247	0
Defa41	3.55681	3.91017	2.27771	4.60902	3.27069	3.50448	3.49247	1.08867
Defa32	2.81985	4.13257	3.08506	4.53502	3.59262	2.76751	1.49247	0.088669
Defa42	4.32235	5.27941	4.27771	4.37455	4.14516	3.35247	3.22943	0.088669
Defa-ps1	2.81985	3.13257	2.59963	4.37455	2.49309	1.18255	1.49247	2.4106
Defa2	3.69432	3.78464	1.27771	4.19398	3.68573	3.18255	3.22943	0.088669
Defa28	2.81985	3.13257	2.59963	3.45702	-0.31427	2.18255	3.36694	0
Defa-ps16	0	1.32521	0	3.28709	-0.31427	0	-0.09249	0
Defa37	1.81985	1.91017	2.27771	2.60902	0.685731	1.18255	-0.09249	0.088669
Defa-ps4	2.55681	0.325212	0.277705	2.28709	-0.31427	0	0	1.08867
Defa25	0	0	0	1.28709	-0.31427	0	0	0
Defa36	2.55681	2.32521	2.27771	1.28709	2.27069	1.18255	0.907506	0
Defa43	1.23489	3.32521	2.59963	1.28709	3.14516	1.18255	1.90751	2.08867
Defa31	0.234885	0.325212	0.277705	0.287093	-0.31427	0	-0.09249	0.088669
