# Supplementary material for: CARD14 signaling in intestinal epithelial cells induces intestinal inflammation and intestinal transit delay
Source: EMBO Mol Med. 2025 Oct 23;17(12):3300–28. doi: 10.1038/s44321-025-00321-4 (PMC12686530; doi:10.1038/s44321-025-00321-4)
Supplement: Supplementary file 8 — Source data Fig. 5 [file 44321_2025_321_MOESM8_ESM.zip › Figure 5/5E/5E Numerical data.xlsx]

## Sheet: Lyz1
WT	E138A
0.956525	0.285694
0.487185	0.371142
2.59825	0.268726
1.20793	0.311012

## Sheet: Defa1
WT	E138A
1.02299	0.340594
0.575462	0.356085
2.02014	0.392598
1.02063	0.356908
