# Supplementary material for: CARD14 signaling in intestinal epithelial cells induces intestinal inflammation and intestinal transit delay
Source: EMBO Mol Med. 2025 Oct 23;17(12):3300–28. doi: 10.1038/s44321-025-00321-4 (PMC12686530; doi:10.1038/s44321-025-00321-4)
Supplement: Supplementary file 9 — Source data Fig. 6 [file 44321_2025_321_MOESM9_ESM.zip]

Archive with 35 entries (23 files):
- Figure 6/
- Figure 6/6A/
- Figure 6/6A/6A Lysozyme E138A modified.tif
- Figure 6/6A/6A Lysozyme E138A original .czi
- Figure 6/6A/6A Lysozyme WT modified.tif
- Figure 6/6A/6A Lysozyme WT original .czi
- Figure 6/6B/
- Figure 6/6B/6B Numerical data.xlsx
- Figure 6/6C/
- Figure 6/6C/6C Numerical data.xlsx
- Figure 6/6D/
- Figure 6/6D/6D TEM E138A Brush Border.tif
- Figure 6/6D/6D TEM E138A Crypt Paneth cells.tif
- Figure 6/6D/6D TEM E138A Goblet cells.tif
- Figure 6/6D/6D TEM E138A Villus Enterocytes.tif
- Figure 6/6D/6D TEM WT Brush Border.tif
- Figure 6/6D/6D TEM WT Crypt Paneth cells.tif
- Figure 6/6D/6D TEM WT Goblet cells.tif
- Figure 6/6D/6D TEM WT Villus Enterocytes.tif
- Figure 6/6E/
- Figure 6/6E/6E Numerical data.xlsx
- Figure 6/6F/
- Figure 6/6F/6F Numerical data.xlsx
- Figure 6/6F/6F WB Actin blot original.jpg
- Figure 6/6F/6F WB CARD14 blot original.tif
- Figure 6/6G/
- Figure 6/6G/6G Numerical data.xlsx
- Figure 6/6H/
- Figure 6/6H/6H Numerical data.xlsx
- Figure 6/6I/
- Figure 6/6I/6I Numerical data.xlsx
- Figure 6/6J/
- Figure 6/6J/6J Numerical data.xlsx
- Figure 6/6K/
- Figure 6/6K/6K Numerical data.xlsx
