# Supplementary material for: CARD14 signaling in intestinal epithelial cells induces intestinal inflammation and intestinal transit delay
Source: EMBO Mol Med. 2025 Oct 23;17(12):3300–28. doi: 10.1038/s44321-025-00321-4 (PMC12686530; doi:10.1038/s44321-025-00321-4)
Supplement: Supplementary file 9 — Source data Fig. 6 [file 44321_2025_321_MOESM9_ESM.zip › Figure 6/6B/6B Numerical data.xlsx]

## Sheet: Sheet1
WT	E138A
55.7143	34.2342
61.5385	4.85437
71.1111	14.4144
87.3563	10.3175
88.2353	13.4615
71.1268	46.6102
70.2128	77.8846
53.271	40.9091
78.9474	63.0435
