# Supplementary material for: CARD14 signaling in intestinal epithelial cells induces intestinal inflammation and intestinal transit delay
Source: EMBO Mol Med. 2025 Oct 23;17(12):3300–28. doi: 10.1038/s44321-025-00321-4 (PMC12686530; doi:10.1038/s44321-025-00321-4)
Supplement: Supplementary file 9 — Source data Fig. 6 [file 44321_2025_321_MOESM9_ESM.zip › Figure 6/6E/6E Numerical data.xlsx]

## Sheet: Paneth cells
WT(n=4)	E138A(n=2)
9	3
3	5
4	4
6	1
5	4
4	5
8	3
8	5
6	5
3	4
5	4
5	5
6	4
6	2
4	2
6	5
7	1
5	4
5	5
7	5
6	7
4	7
6	4
5	5
6	5
5	6
7	5
5	3
7	7
7	6
4	6
8	3
6	6
7	6
4	7
5	5
4	1
6	4
7	3
4	4
3	3
	1

## Sheet: Goblet cells
WT(n=4)	E138A(n=2)
9	3
6	5
7	1
8	3
8	7
3	11
5	1
4	9
9	1
4	1
8	2
6	6
8	5
9	4
4	6
8	10
7	5
4
10
6
6
5
4
5
9
6
4
4
1
1
5
6
