# Supplementary material for: CARD14 signaling in intestinal epithelial cells induces intestinal inflammation and intestinal transit delay
Source: EMBO Mol Med. 2025 Oct 23;17(12):3300–28. doi: 10.1038/s44321-025-00321-4 (PMC12686530; doi:10.1038/s44321-025-00321-4)
Supplement: Supplementary file 9 — Source data Fig. 6 [file 44321_2025_321_MOESM9_ESM.zip › Figure 6/6F/6F Numerical data.xlsx]

## Sheet: Sheet1
WT	E138A
0.62	1.18
0.28	1.9
0.85	1.44
0.15	2.28
0.13	1.81
