# Supplementary material for: CARD14 signaling in intestinal epithelial cells induces intestinal inflammation and intestinal transit delay
Source: EMBO Mol Med. 2025 Oct 23;17(12):3300–28. doi: 10.1038/s44321-025-00321-4 (PMC12686530; doi:10.1038/s44321-025-00321-4)
Supplement: Supplementary file 9 — Source data Fig. 6 [file 44321_2025_321_MOESM9_ESM.zip › Figure 6/6H/6H Numerical data.xlsx]

## Sheet: Ccl20
WT	E138A
1	2.6
1.08	1.28
0.23	0.74
0.59	1.7
1.16	1.43

## Sheet: Tnf
WT	E138A
1.26	1.93
0.72	1.27
1.3	0.67
2.56	0.18
0.99	1.17
