# Supplementary material for: CARD14 signaling in intestinal epithelial cells induces intestinal inflammation and intestinal transit delay
Source: EMBO Mol Med. 2025 Oct 23;17(12):3300–28. doi: 10.1038/s44321-025-00321-4 (PMC12686530; doi:10.1038/s44321-025-00321-4)
Supplement: Supplementary file 9 — Source data Fig. 6 [file 44321_2025_321_MOESM9_ESM.zip › Figure 6/6I/6I Numerical data.xlsx]

## Sheet: Lyz1
WT	E138A
0.38	0.63
0.94	1.74
1.62	0.83
1.16	1.3
1.44	0.88

## Sheet: Defa1
WT	E138A
1.17	0.66
1.37	1.06
2.19	0.97
0.72	0.79
0.8	0.91
