# Supplementary material for: CARD14 signaling in intestinal epithelial cells induces intestinal inflammation and intestinal transit delay
Source: EMBO Mol Med. 2025 Oct 23;17(12):3300–28. doi: 10.1038/s44321-025-00321-4 (PMC12686530; doi:10.1038/s44321-025-00321-4)
Supplement: Supplementary file 9 — Source data Fig. 6 [file 44321_2025_321_MOESM9_ESM.zip › Figure 6/6J/6J Numerical data.xlsx]

## Sheet: Sheet1
WT control	E138A control	WT anti-TNF	E138A anti-TNF
144	310	159	253
145	251	147	250
126	334	125	214
112	220	144	200
