# Supplementary material for: CARD14 signaling in intestinal epithelial cells induces intestinal inflammation and intestinal transit delay
Source: EMBO Mol Med. 2025 Oct 23;17(12):3300–28. doi: 10.1038/s44321-025-00321-4 (PMC12686530; doi:10.1038/s44321-025-00321-4)
Supplement: Supplementary file 10 — Source data Fig. 7 [file 44321_2025_321_MOESM10_ESM.zip]

Archive with 28 entries (21 files):
- Figure 7/
- Figure 7/7A/
- Figure 7/7A/7A Numerical data.xlsx
- Figure 7/7B/
- Figure 7/7B/7B Numerical data.xlsx
- Figure 7/7C/
- Figure 7/7C/7C Numerical data.xlsx
- Figure 7/7D/
- Figure 7/7D/7D Numerical data.xlsx
- Figure 7/7E/
- Figure 7/7E/7E Numerical data.xlsx
- Figure 7/7F/
- Figure 7/7F/7F AB PAS E138A modified.png
- Figure 7/7F/7F AB PAS E138A original.tif
- Figure 7/7F/7F AB PAS WT modified.png
- Figure 7/7F/7F AB PAS WT original.tif
- Figure 7/7F/7F CD45 E138A cropped.png
- Figure 7/7F/7F CD45 E138A modified.png
- Figure 7/7F/7F CD45 E138A original.tif
- Figure 7/7F/7F CD45 WT cropped.png
- Figure 7/7F/7F CD45 WT modified.png
- Figure 7/7F/7F CD45 WT original.tif
- Figure 7/7F/7F H&E E138A cropped.png
- Figure 7/7F/7F H&E E138A modified.png
- Figure 7/7F/7F H&E E138A original.tif
- Figure 7/7F/7F H&E WT cropped.png
- Figure 7/7F/7F H&E WT modified.png
- Figure 7/7F/7F H&E WT original.tif
