# Supplementary material for: CARD14 signaling in intestinal epithelial cells induces intestinal inflammation and intestinal transit delay
Source: EMBO Mol Med. 2025 Oct 23;17(12):3300–28. doi: 10.1038/s44321-025-00321-4 (PMC12686530; doi:10.1038/s44321-025-00321-4)
Supplement: Supplementary file 10 — Source data Fig. 7 [file 44321_2025_321_MOESM10_ESM.zip › Figure 7/7A/7A Numerical data.xlsx]

## Sheet: Chao1 index
WT	E138A
536.358	334.75
629.672	648.194
512.278	480.667
588.738	514.947
349.789	566.69
413.875	285.824
246.214	525.286
611.159	458.5
472.575	636.62
785.27	604.884
604.667
740
649.92
723.25

## Sheet: InvSimpson index
WT	E138A
9.67683	5.6922
9.76951	8.52273
8.53953	3.68985
9.69173	6.22163
7.66926	8.69495
6.8552	8.07965
7.35076	6.39417
13.1044	3.97181
10.0928	4.48735
10.978	6.82625
5.72268
11.2583
9.22579
10.2917
