# Supplementary material for: CARD14 signaling in intestinal epithelial cells induces intestinal inflammation and intestinal transit delay
Source: EMBO Mol Med. 2025 Oct 23;17(12):3300–28. doi: 10.1038/s44321-025-00321-4 (PMC12686530; doi:10.1038/s44321-025-00321-4)
Supplement: Supplementary file 10 — Source data Fig. 7 [file 44321_2025_321_MOESM10_ESM.zip › Figure 7/7B/7B Numerical data.xlsx]

## Sheet: Sheet1
WT control	E138A control	WT antibiotics	E138A antibiotics
115	276	224	304
195	331	301	375
231	302	274	260
140		201	290
161			219
167			270
139
