# Supplementary material for: CARD14 signaling in intestinal epithelial cells induces intestinal inflammation and intestinal transit delay
Source: EMBO Mol Med. 2025 Oct 23;17(12):3300–28. doi: 10.1038/s44321-025-00321-4 (PMC12686530; doi:10.1038/s44321-025-00321-4)
Supplement: Supplementary file 10 — Source data Fig. 7 [file 44321_2025_321_MOESM10_ESM.zip › Figure 7/7D/7D Numerical data.xlsx]

## Sheet: Sheet1
	WT						E138A
D0	100	100	100	100	100	100	100	100	100	100	100
D3	99.6	102.6	102.2	104.5	97.7	94.6	102	100.9	96.2	102.4	100.5
D7	100.8	104.4	101.1	106	96.8	99.1	96.1	94	91.2	100.9	101.9
D10	100.4	104.4	101.8	109.5	97.7	100	78.4	81.7	74.5	92.4	87.9
D11	100	103.309	101.845	107.538	96.3964	99.5475	76.4706	77.5229	74.477	93.3649	80.9302
D12	100	102.941	101.107	112.563	100.45	98.6425	76.4706	73.3945	66.1088	92.4171	79.5349
