# Supplementary material for: CARD14 signaling in intestinal epithelial cells induces intestinal inflammation and intestinal transit delay
Source: EMBO Mol Med. 2025 Oct 23;17(12):3300–28. doi: 10.1038/s44321-025-00321-4 (PMC12686530; doi:10.1038/s44321-025-00321-4)
Supplement: Supplementary file 10 — Source data Fig. 7 [file 44321_2025_321_MOESM10_ESM.zip › Figure 7/7E/7E Numerical data.xlsx]

## Sheet: Sheet1
	WT						E138A
D3	3.62674	3.249	3.652	0	2.55129	3.28493	3.995	3.4437	3.83823	3.76403	1.95625
D7	3.78308	3.85089	3.6937	0	3.02572	4.41767	6.189	4.91456	5.3562	6.10713	5.43513
D10	4.18417	4.72082	4.1964	0	2.32606	4.38923	3.735	4.32003	4.32798	4.59432	5.89847
D12	4.18417	0	2.9337	0	3.32411	4.58875	2.992	5.24716	0	0	4.33489
