# Supplementary material for: CARD14 signaling in intestinal epithelial cells induces intestinal inflammation and intestinal transit delay
Source: EMBO Mol Med. 2025 Oct 23;17(12):3300–28. doi: 10.1038/s44321-025-00321-4 (PMC12686530; doi:10.1038/s44321-025-00321-4)
Supplement: Supplementary file 11 — Figure Source Data EV1 [file 44321_2025_321_MOESM11_ESM.zip]

Archive with 7 entries (4 files):
- Figure EV1/
- Figure EV1/EV1A/
- Figure EV1/EV1A/EV1A WB Actin original blot for both.jpg
- Figure EV1/EV1A/EV1A WB CARD14 original blot for both.jpg
- Figure EV1/EV1A/readme.txt
- Figure EV1/EV1B/
- Figure EV1/EV1B/EV1B Numerical data.xlsx
