# Supplementary material for: CARD14 signaling in intestinal epithelial cells induces intestinal inflammation and intestinal transit delay
Source: EMBO Mol Med. 2025 Oct 23;17(12):3300–28. doi: 10.1038/s44321-025-00321-4 (PMC12686530; doi:10.1038/s44321-025-00321-4)
Supplement: Supplementary file 11 — Figure Source Data EV1 [file 44321_2025_321_MOESM11_ESM.zip › Figure EV1/EV1A/readme.txt]

EV1A Actin gel original blot for both upper blot for  actin Colon, down blot actin small intestine
EV1A CARD14 gel original blot for both upper blot for  CARD14 Colon, down CARD14 small intestine
