# Supplementary material for: CARD14 signaling in intestinal epithelial cells induces intestinal inflammation and intestinal transit delay
Source: EMBO Mol Med. 2025 Oct 23;17(12):3300–28. doi: 10.1038/s44321-025-00321-4 (PMC12686530; doi:10.1038/s44321-025-00321-4)
Supplement: Supplementary file 11 — Figure Source Data EV1 [file 44321_2025_321_MOESM11_ESM.zip › Figure EV1/EV1B/EV1B Numerical data.xlsx]

## Sheet: hCARD14_Small intestine
WT	E138A
0.12	22.43
0.16	16.83
0.06	17.57
0.08	20.75
0.13
0.71

## Sheet: hCARD14_Colon
WT	E138A
2.57	9.66
0.21	4.16
0.78	13.45
0.06
0.31
