# Supplementary material for: CARD14 signaling in intestinal epithelial cells induces intestinal inflammation and intestinal transit delay
Source: EMBO Mol Med. 2025 Oct 23;17(12):3300–28. doi: 10.1038/s44321-025-00321-4 (PMC12686530; doi:10.1038/s44321-025-00321-4)
Supplement: Supplementary file 12 — Figure Source Data EV2 [file 44321_2025_321_MOESM12_ESM.zip]

Archive with 5 entries (2 files):
- Figure EV2/
- Figure EV2/EV2C/
- Figure EV2/EV2C/EV2C Numerical data.xlsx
- Figure EV2/EV2D/
- Figure EV2/EV2D/EV2D Numerical data.xlsx
