# Supplementary material for: CARD14 signaling in intestinal epithelial cells induces intestinal inflammation and intestinal transit delay
Source: EMBO Mol Med. 2025 Oct 23;17(12):3300–28. doi: 10.1038/s44321-025-00321-4 (PMC12686530; doi:10.1038/s44321-025-00321-4)
Supplement: Supplementary file 12 — Figure Source Data EV2 [file 44321_2025_321_MOESM12_ESM.zip › Figure EV2/EV2C/EV2C Numerical data.xlsx]

## Sheet: Gcg
WT	E138A
2.79	0.2
1.27	0.51
2.23	0.4
1.11	1.06
1.19
2.22

## Sheet: Pyy
WT	E138A
1.04	1.09
0.58	2.22
0.93	1.02
1.1	2.09
0.62
0.5

## Sheet: Ckk
WT	E138A
1.24	0.68
0.73	2.17
0.81	1.63
0.47	2.89
0.51
0.82
