# Supplementary material for: CARD14 signaling in intestinal epithelial cells induces intestinal inflammation and intestinal transit delay
Source: EMBO Mol Med. 2025 Oct 23;17(12):3300–28. doi: 10.1038/s44321-025-00321-4 (PMC12686530; doi:10.1038/s44321-025-00321-4)
Supplement: Supplementary file 12 — Figure Source Data EV2 [file 44321_2025_321_MOESM12_ESM.zip › Figure EV2/EV2D/EV2D Numerical data.xlsx]

## Sheet: ApoB
WT	E138A
1.16977	1.286
1.40943	0.672373
1.71	0.874313
3.93765	0.164001
1.50247	0.483564

## Sheet: Fabp6
WT	E138A
1.34123	0.980703
6.44916	0.323014
4.60968	0.21542
1.84847	0.405876
2.20585	0.222074
