# Supplementary material for: CARD14 signaling in intestinal epithelial cells induces intestinal inflammation and intestinal transit delay
Source: EMBO Mol Med. 2025 Oct 23;17(12):3300–28. doi: 10.1038/s44321-025-00321-4 (PMC12686530; doi:10.1038/s44321-025-00321-4)
Supplement: Supplementary file 13 — Figure Source Data EV3 [file 44321_2025_321_MOESM13_ESM.zip › Figure EV3/EV3/TNF.xlsx]

## Sheet: Gene expression Tnf
WT	TNF emARE
0.13	2.84
0.4	5.58
0.25	2.34
0.2	5.65
0.23	3.97
	2.61
	3.35

## Sheet: Protein level Tnf
WT	TNF emARE
0	183
10.5	333
0	225.5
0	320.5
0	415.5
	415.5
	513
